# Supplementary material for: Inflammatory Biomarkers and Lipid Parameters May Predict an Increased Risk for Atrial Arrhythmias in Patients with Systemic Sclerosis
Source: Biomedicines. 2025 Jan 16;13(1):220. doi: 10.3390/biomedicines13010220 (PMC11762971; doi:10.3390/biomedicines13010220)
Supplement: Supplementary file 1 [file biomedicines-13-00220-s001.zip]

Archive with 1 entries (1 files):
- biomedicines-3426083-supplementary.pdf
